# Supplementary material for: A scoping review of measures to assess health professionals’ competencies related to health literacy
Source: Health Promot Int. 2026 Jan 21;41(1):daaf227. doi: 10.1093/heapro/daaf227 (PMC12822595; doi:10.1093/heapro/daaf227)
Supplement: daaf227_Supplementary_Data [file daaf227_supplementary_data.zip]

Archive with 2 entries (2 files):
- SearchStrategy.docx
- Supp_Tables.docx
